# Supplementary material for: Technical and Clinical Outcome of Low-Milliampere CT Fluoroscopy-Guided Percutaneous Drainage Placement in Abdominal Fluid Collections after Liver Transplantation: A 16-Year Retrospective Analysis of 50 Consecutive Patients
Source: Diagnostics (Basel). 2024 Feb 6;14(4):353. doi: 10.3390/diagnostics14040353 (PMC10887879; doi:10.3390/diagnostics14040353)
Supplement: Supplementary file 1 [file diagnostics-14-00353-s001.zip]

Archive with 3 entries (3 files):
- supplementary_figure_S1.tiff
- supplementary_figure_S2.tiff
- supplementary_tables_v2_RS.pdf
